# Supplementary material for: Multi-Tissue Transcriptome Study of Innate Immune Gene Expression Profiling Reveals Negative Energy Balance Altered the Defense and Promoted System Inflammation of Dairy Cows
Source: Vet Sci. 2023 Feb 1;10(2):107. doi: 10.3390/vetsci10020107 (PMC9959304; doi:10.3390/vetsci10020107)
Supplement: Supplementary file 1 [file vetsci-10-00107-s001.zip]

Archive with 2 entries (2 files):
- Table S2 DEGs of innate immune genes from multi-tissues .xlsx
- Table S1 List of tissue-specific highly expressed innate immune genes.xlsx
