# Supplementary material for: Multi-Tissue Transcriptome Study of Innate Immune Gene Expression Profiling Reveals Negative Energy Balance Altered the Defense and Promoted System Inflammation of Dairy Cows
Source: Vet Sci. 2023 Feb 1;10(2):107. doi: 10.3390/vetsci10020107 (PMC9959304; doi:10.3390/vetsci10020107)
Supplement: Supplementary file 1 [file vetsci-10-00107-s001.zip › Table S2 DEGs of innate immune genes from multi-tissues .xlsx]

## Sheet: Table S2
Name	Log2FoldChange	Pvalue	Tissue
ABCA1	1.18249	0.000587691	Adipose
ACE2	-1.08018	0.00967401	Adipose
ADCY3	1.32553	0.000858169	Adipose
APOA1	4.31514	5.13938e-05	Adipose
APOBEC3H	1.2633	0.00240576	Adipose
ATF3	1.97615	4.20717e-05	Adipose
BCL3	1.29152	0.000444561	Adipose
BGN	2.73626	3.22919e-08	Adipose
BIRC5	1.35134	0.00172778	Adipose
BPI	-1.34087	0.0040171	Adipose
BTK	1.00885	0.00607161	Adipose
C1QA	1.13582	0.00170251	Adipose
C1QB	1.4008	4.04526e-05	Adipose
C1QC	1.40651	0.000156012	Adipose
C1QTNF3	1.94489	0.000536197	Adipose
C1R	1.90014	2.27395e-05	Adipose
C1RL	1.64359	1.69062e-06	Adipose
C1S	2.94609	9.10523e-07	Adipose
C2	2.00551	0.000669046	Adipose
C3	2.30236	3.84653e-07	Adipose
C4A	1.99065	1.7384e-06	Adipose
C5AR1	1.24956	9.69125e-05	Adipose
C6	3.08245	2.46617e-08	Adipose
C7	2.29804	4.41403e-06	Adipose
CAMK2A	1.45946	4.83534e-05	Adipose
CASP1	2.33957	0.000286393	Adipose
CCL1	-1.43855	0.0371926	Adipose
CCL2	2.56076	2.45245e-05	Adipose
CCNA2	2.61498	1.36389e-05	Adipose
CCR6	1.15076	0.00157226	Adipose
CD14	1.71456	1.69861e-06	Adipose
CD1D	1.00994	0.000399415	Adipose
CD27	1.03922	0.00663633	Adipose
CD300A	1.93711	0.000139352	Adipose
CD300E	1.23007	0.0266996	Adipose
CD3G	1.53599	0.0354379	Adipose
CD4	1.02188	0.007499	Adipose
CD5L	5.28033	1.62818e-07	Adipose
CD86	1.25932	1.21247e-05	Adipose
CEBPE	1.42115	0.00204899	Adipose
CFD	1.05796	0.00245931	Adipose
CFH	2.50951	0.0214363	Adipose
CFP	2.33785	1.71255e-06	Adipose
CFTR	3.32823	0.0461607	Adipose
CLEC10A	2.84453	2.65598e-09	Adipose
CLEC4A	1.07528	0.000465454	Adipose
CLEC4D	1.66879	0.00238584	Adipose
CLEC4E	1.92996	0.000602637	Adipose
CLEC5A	1.05192	0.00201847	Adipose
CLEC7A	1.19531	0.00168852	Adipose
CLEC9A	1.73094	0.00502194	Adipose
COLEC12	4.72565	1.47121e-08	Adipose
COX5B	-1.89483	0.0340792	Adipose
CR2	1.07636	0.0414998	Adipose
CXCL14	3.47726	1.48672e-05	Adipose
CXCL2	2.77811	0.000184957	Adipose
DCN	4.68775	1.49373e-05	Adipose
DEFB4A	5.12601	2.22988e-06	Adipose
DHCR24	-1.02045	0.0021735	Adipose
DMBT1	6.12472	3.45033e-11	Adipose
DUOX2	2.55602	0.00440057	Adipose
E2F1	1.26646	0.00246494	Adipose
EPOR	2.63402	0.00088023	Adipose
EREG	1.94191	0.0108178	Adipose
F11	2.51954	0.0129175	Adipose
F12	1.19106	0.00283087	Adipose
FCGR1A	2.04116	1.3631e-07	Adipose
FCN1	3.19305	5.08512e-12	Adipose
FGF1	-1.49276	0.00587118	Adipose
FGF10	3.15829	2.81254e-10	Adipose
FGF7	3.29286	4.28281e-05	Adipose
FLT4	2.42988	0.0167184	Adipose
FREM1	1.62511	0.0194866	Adipose
GATA6	1.26609	0.00176015	Adipose
GJA1	2.2761	0.000329101	Adipose
GSTM1	-1.42685	0.00476429	Adipose
HCK	1.20662	8.72207e-05	Adipose
HMGB2	2.70302	0.00065909	Adipose
HMGB3	-1.1254	0.00208578	Adipose
HMOX1	1.68668	6.34645e-06	Adipose
IGF1	1.82783	0.00215387	Adipose
IGHG1	3.44481	1.58234e-05	Adipose
IL10	2.17615	5.47997e-05	Adipose
IL17RE	-1.18414	0.041943	Adipose
IL18R1	1.21215	0.00231189	Adipose
IL27	1.23555	0.00606339	Adipose
IL34	1.89493	0.00230151	Adipose
IL3RA	3.09237	0.000757524	Adipose
IL6	4.9161	2.40272e-07	Adipose
IMPDH2	1.35765	0.000631226	Adipose
INSIG1	-1.50173	6.40757e-05	Adipose
IRF4	1.75256	0.000501515	Adipose
IRF6	10.4023	1.14238e-07	Adipose
ITGAM	7.48219	4.75471e-13	Adipose
KCNJ8	3.10859	0.00200388	Adipose
KL	1.05991	0.0129437	Adipose
KLRD1	1.48911	0.0122221	Adipose
LBP	5.53713	1.2756e-08	Adipose
LCN2	6.09746	1.48692e-07	Adipose
LEP	-2.00492	0.00770469	Adipose
LGMN	1.7919	1.74528e-07	Adipose
LILRA4	1.30832	0.0142538	Adipose
LY9	1.14349	2.99508e-05	Adipose
MAFB	1.05789	0.00513531	Adipose
MAP1LC3C	2.82596	0.00177252	Adipose
MAP3K8	1.00514	0.00175722	Adipose
MARCO	3.21122	0.000232611	Adipose
MID1	1.50142	0.00534446	Adipose
MIF	-2.41748	0.00577562	Adipose
MSR1	1.04322	5.56068e-05	Adipose
MYC	1.00578	0.00227829	Adipose
NCF1	1.26923	0.00656194	Adipose
NCF2	1.37648	0.000699782	Adipose
NDUFA13	-1.85998	0.0282079	Adipose
NFKBIZ	1.07926	0.00646252	Adipose
NLRC4	1.34513	0.000114535	Adipose
NR4A1	1.45607	0.00688062	Adipose
NR4A3	2.04292	0.000339252	Adipose
NRG1	3.07064	1.48833e-05	Adipose
NTN1	-1.04951	0.00920651	Adipose
PALM3	1.37567	0.000478231	Adipose
PDCD1	1.55999	1.95705e-05	Adipose
PDE1B	1.51929	0.00304151	Adipose
PDGFRA	1.50142	6.17163e-05	Adipose
PGLYRP1	2.31302	4.35177e-05	Adipose
PKLR	1.64067	4.01436e-06	Adipose
PLA2G2A	4.37063	0.00546475	Adipose
PLAUR	2.25978	1.48018e-06	Adipose
PLTP	1.6399	2.58941e-05	Adipose
PMAIP1	1.23812	0.000207216	Adipose
PPARGC1A	2.43338	0.0122778	Adipose
PRKAR2B	-1.14774	0.00177328	Adipose
PROS1	1.125	0.0102249	Adipose
PSTPIP1	1.3417	0.000304656	Adipose
PTGES	1.35656	0.0336339	Adipose
PTGS2	1.61112	0.0202075	Adipose
PTPN6	1.92453	0.00562431	Adipose
PTX3	3.73853	7.84915e-11	Adipose
PYCARD	1.02087	7.43968e-05	Adipose
RCAN1	1.02624	0.0253922	Adipose
RGS2	1.22924	0.00876096	Adipose
S100A12	2.29466	0.00121409	Adipose
S100B	-1.17053	0.0075279	Adipose
SARM1	1.3584	0.00166228	Adipose
SCAMP5	1.34796	4.63475e-06	Adipose
SELE	1.83616	0.013133	Adipose
SEMA3A	2.83991	1.02155e-06	Adipose
SERPING1	1.24071	0.00375668	Adipose
SIGLEC11	1.39002	9.08636e-06	Adipose
SIGLEC15	2.82673	0.00010489	Adipose
SIGLEC5	1.09971	0.0140303	Adipose
SLAMF7	1.88349	2.40045e-06	Adipose
SLAMF8	1.07021	0.0498905	Adipose
SLAMF9	1.15911	0.0431594	Adipose
SLC22A3	-3.27403	0.000885197	Adipose
SOCS3	1.83485	0.000176366	Adipose
SPON2	2.81559	0.000519172	Adipose
SPP1	3.30663	0.000100676	Adipose
SSC5D	1.78658	0.00877553	Adipose
STAT4	1.38286	0.0302489	Adipose
TGFB1	1.22439	0.000126047	Adipose
THRB	-1.15094	0.000195306	Adipose
TLR2	1.09612	0.000803347	Adipose
TLR8	-1.19704	0.00818672	Adipose
TMEM173	1.06364	1.02122e-05	Adipose
TNFRSF12A	1.25786	0.00660896	Adipose
TNFRSF18	1.15293	0.037238	Adipose
TP73	1.21702	0.00670039	Adipose
TREM1	1.42572	0.00856498	Adipose
TREM2	3.03621	1.43145e-09	Adipose
TREML1	2.50343	1.75982e-05	Adipose
TRIM31	2.43764	0.00180773	Adipose
TRIM66	-1.2825	0.000563549	Adipose
TRPV2	1.60906	0.000101074	Adipose
TYROBP	1.32732	3.91985e-05	Adipose
UBA52	1.7967	0.0396468	Adipose
UCP2	1.06849	0.000851976	Adipose
VAV1	1.51436	3.92695e-05	Adipose
VAV2	1.09026	0.00309516	Adipose
VDR	1.45464	0.00133644	Adipose
VLDLR	-1.12376	0.00343739	Adipose
WAS	2.79658	8.31445e-05	Adipose
WDR62	1.56274	0.0011147	Adipose
WNT9B	4.32429	1.53735e-05	Adipose
XRCC5	1.22885	0.000926415	Adipose
ANXA1	1.18249	0.00139676	Blood
BIRC5	-1.08018	0.00250128	Blood
BMX	1.32553	0.00137662	Blood
BPI	1.2633	0.000156164	Blood
C2	1.97615	0.00706465	Blood
CAMP	1.29152	0.00102656	Blood
CCNA2	2.73626	0.00178197	Blood
CD19	1.00885	0.0298791	Blood
CD274	1.40651	8.97e-05	Blood
CD36	1.94489	8.48e-07	Blood
CEBPD	1.90014	0.000228378	Blood
CFB	2.94609	0.00217277	Blood
CFP	1.24956	0.0467503	Blood
CLEC1B	3.08245	0.000425204	Blood
CLEC4E	2.29804	8.03e-05	Blood
CLEC5A	1.45946	0.0036024	Blood
CR2	-1.43855	0.0385713	Blood
CRISP3	1.15076	1.37e-05	Blood
CTLA4	1.00994	0.0178185	Blood
CXCL10	1.03922	0.0480054	Blood
DEFB1	1.93711	0.000246189	Blood
DEFB4A	1.53599	0.0291901	Blood
FCN1	1.02188	0.00189818	Blood
FGF22	5.28033	0.00446874	Blood
FSTL1	1.25932	0.00118002	Blood
HMGB2	1.42115	0.000264806	Blood
HMOX1	1.05796	0.000304221	Blood
HOXA9	2.84453	0.00565056	Blood
ICAM1	1.07528	0.0098768	Blood
IFI6	1.66879	0.00939318	Blood
IL12B	1.19531	0.00111489	Blood
IL13	1.73094	0.000526388	Blood
IL18R1	4.72565	0.0207674	Blood
IL1A	-1.89483	0.00169682	Blood
IL1R2	4.68775	0.0161021	Blood
IL1RAP	-1.02045	0.0139812	Blood
IL6	2.55602	0.00136843	Blood
INSIG1	1.26646	0.00712953	Blood
ITGAM	2.63402	2.33e-06	Blood
LBP	2.51954	0.0171899	Blood
LCN2	1.19106	7.65e-07	Blood
LGALS3	2.04116	0.00780781	Blood
LOC523509	3.15829	0.0460921	Blood
LOC787343	1.62511	0.0174796	Blood
MMP8	2.2761	1.3e-05	Blood
MMP9	1.20662	0.000202266	Blood
MTA1	-1.1254	0.0363301	Blood
MYD88	3.44481	0.0311822	Blood
NCF2	2.17615	0.00431956	Blood
NFKB2	1.23555	0.00136871	Blood
OLFM4	1.89493	4.65e-05	Blood
PADI4	3.09237	0.0062613	Blood
PGLYRP1	1.35765	4.39e-06	Blood
PGLYRP4	1.75256	0.0084925	Blood
PLA2G4A	3.10859	0.0195366	Blood
PTGS2	1.05991	0.0168256	Blood
PTX3	1.48911	0.00629043	Blood
RGS2	-2.00492	0.00675488	Blood
S100A12	1.30832	3.08e-05	Blood
S100A8	1.14349	0.00041711	Blood
S100A9	1.05789	0.000363301	Blood
SIGLEC5	2.82596	0.0129135	Blood
SIGLEC8	1.00514	0.00881459	Blood
TREM1	-2.41748	0.0447929	Blood
TYROBP	1.04322	0.00530636	Blood
UNC5CL	1.00578	0.0487581	Blood
VDR	1.26923	0.000192026	Blood
VNN1	-1.85998	0.0179549	Blood
WAS	1.07926	0.0225264	Blood
ADCY8	1.39342	0.0437696	Endomertium
AHSG	-4.73672	0.010299	Endomertium
ANXA1	-1.28545	0.0315764	Endomertium
BDKRB2	-1.39545	0.010236	Endomertium
BMX	1.6578	0.0391186	Endomertium
C5	2.26258	0.0165563	Endomertium
CASP1	-2.10439	0.000120113	Endomertium
CFH	2.76054	0.011819	Endomertium
CFTR	-4.28514	1.65756e-06	Endomertium
CHGA	-4.20372	1.06038e-05	Endomertium
CXCL14	2.01698	0.00534951	Endomertium
EDIL3	-1.91864	0.01463	Endomertium
EGR1	1.18207	0.0322041	Endomertium
F2RL3	-2.52068	0.00719899	Endomertium
FCER1A	-1.02723	0.0477653	Endomertium
FGF18	-3.27807	0.0036618	Endomertium
FGF7	2.61914	0.000204962	Endomertium
FGF9	-4.14082	8.79421e-06	Endomertium
FOS	1.39102	0.00462337	Endomertium
IFI27	-1.55762	0.00281429	Endomertium
ISG15	-1.17619	0.0335143	Endomertium
ITGAM	-21.6607	1.40312e-12	Endomertium
KLK1	-2.7335	0.000704316	Endomertium
KLRK1	1.02909	0.0256352	Endomertium
LBP	-5.78899	0.00789087	Endomertium
LGMN	-1.33115	0.00120955	Endomertium
LOC538620	-2.0608	0.0471843	Endomertium
MMP7	-2.47584	0.0281227	Endomertium
MX1	-1.38477	0.000572037	Endomertium
MX2	-1.3766	0.00398527	Endomertium
OAS2	-1.41322	0.00410042	Endomertium
PPARGC1A	2.64433	0.00304459	Endomertium
PTGES	-1.37892	0.0343086	Endomertium
PTX3	-1.87318	0.0101365	Endomertium
SH2D1A	1.49328	0.0130429	Endomertium
SLAMF9	-2.98393	0.0228682	Endomertium
TNFRSF9	1.6858	0.00047476	Endomertium
TRIM9	1.40347	0.0472393	Endomertium
UBA7	-1.62292	0.0261776	Endomertium
VDR	-1.27775	0.00628651	Endomertium
ZBP1	-1.59066	0.0169377	Endomertium
ZFPM2	1.46636	0.0315902	Endomertium
ADCY2	-2.68982	2.52e-05	Hypothalamus
CCR3	3.05955	0.0301095	Hypothalamus
CFI	1.34447	0.00172721	Hypothalamus
CFTR	-2.83816	0.000282497	Hypothalamus
CXCL2	4.80928	0.000778588	Hypothalamus
CXCR2	1.28049	0.0137957	Hypothalamus
CXCR3	-3.58552	0.00209404	Hypothalamus
EGF	2.97654	0.00816294	Hypothalamus
GRAP2	2.54784	0.0186941	Hypothalamus
IL17RE	-1.25282	0.0443003	Hypothalamus
IL1A	3.56784	0.0222312	Hypothalamus
IRF6	-2.32841	0.00190191	Hypothalamus
NCF2	1.002	0.0127123	Hypothalamus
PMAIP1	1.21237	0.00888176	Hypothalamus
POSTN	-1.43083	0.0433017	Hypothalamus
PRKRA	1.581	0.0205983	Hypothalamus
PROS1	1.17212	0.0217269	Hypothalamus
SIGLEC1	2.05325	0.00336338	Hypothalamus
SLC22A3	1.89136	0.00625323	Hypothalamus
SSC5D	-1.27273	0.00959338	Hypothalamus
TNFAIP3	1.15023	0.00937429	Hypothalamus
TXN	1.04119	0.0062356	Hypothalamus
APOA1	4.09715	5.19e-07	Liver
C1RL	1.4852	0.00117441	Liver
C4A	1.13492	0.0323457	Liver
CASP1	4.07491	0.0331009	Liver
CCL2	2.60815	5.14e-05	Liver
CD28	1.07208	0.0488746	Liver
CD300E	1.43447	0.0208391	Liver
CD36	1.41715	0.0138318	Liver
CEBPA	1.20676	0.00703173	Liver
CLEC5A	1.00924	0.0331935	Liver
CXCL14	2.2508	0.00842106	Liver
CXCR4	1.21508	0.00194944	Liver
DLK1	1.17487	0.0249671	Liver
DUSP4	2.10964	0.000305801	Liver
EDN1	2.88258	0.00172297	Liver
EGR1	1.26099	0.0431649	Liver
ERBB2	1.07278	0.000345723	Liver
EREG	3.1014	9.24e-06	Liver
FCER1A	2.72141	0.0448363	Liver
FGF1	1.38635	0.0225134	Liver
FLT4	2.28476	0.00911779	Liver
FOS	1.44435	0.010635	Liver
GSTM1	2.31662	2.04e-07	Liver
HAMP	1.77674	1.44e-05	Liver
IRF6	2.20292	0.0027118	Liver
KCNIP4	1.8966	0.0319376	Liver
LBP	2.62473	0.000916818	Liver
LGALS3	1.03986	0.0379678	Liver
LGALS4	1.33022	5.86e-20	Liver
MASP1	3.61319	2.68e-05	Liver
MID1	1.09577	0.0303384	Liver
NR4A1	1.96312	0.000124346	Liver
NR4A3	2.04299	5.2e-05	Liver
PDE1B	2.95169	0.00673051	Liver
PLXNA4	3.54708	1.03e-06	Liver
PPARGC1A	2.61904	0.000972318	Liver
PTGS2	2.63998	9.12e-05	Liver
PTX3	1.60143	0.036576	Liver
RCAN1	1.17642	0.00708973	Liver
S100A12	2.48283	0.000328613	Liver
SCARF1	1.02592	0.00295246	Liver
SERPINB9	1.29759	0.00316337	Liver
SERPINE1	2.59605	1.47e-11	Liver
SLAMF7	1.30006	0.0162496	Liver
THBS1	2.29101	1.39e-05	Liver
TLR5	1.80265	0.0493922	Liver
TNFAIP3	1.11645	0.00984523	Liver
TNFRSF12A	1.27771	0.00843595	Liver
TRIM7	1.21489	0.000404489	Liver
VLDLR	5.30833	0.000372715	Liver
XRCC5	2.14963	0.0328768	Liver
