# Supplementary material for: Multi-Tissue Transcriptome Study of Innate Immune Gene Expression Profiling Reveals Negative Energy Balance Altered the Defense and Promoted System Inflammation of Dairy Cows
Source: Vet Sci. 2023 Feb 1;10(2):107. doi: 10.3390/vetsci10020107 (PMC9959304; doi:10.3390/vetsci10020107)
Supplement: Supplementary file 1 [file vetsci-10-00107-s001.zip › Table S1 List of tissue-specific highly expressed innate immune genes.xlsx]

## Sheet: Table S1
Gene name	NCBI gene description	Custer	Tissue
MIRLET7E	microRNA let-7e	cluster 12	Adipose
ADIPOQ	adiponectin, C1Q and collagen domain containing	cluster 12	Adipose
LEP	leptin	cluster 12	Adipose
CD209	CD209 molecule	cluster 12	Adipose
HOXA9	homeobox A9	cluster 12	Adipose
TREML1	triggering receptor expressed on myeloid cells like 1	cluster 2	Blood
CLEC4E	C-type lectin domain family 4 member E	cluster 2	Blood
CLEC4D	C-type lectin domain family 4 member D	cluster 2	Blood
DEFB1	beta-defensin 1	cluster 2	Blood
DEFB4A	defensin, beta 4A	cluster 2	Blood
S100A8	S100 calcium binding protein A8	cluster 2	Blood
GZMM	granzyme M	cluster 2	Blood
GSTP1	glutathione S-transferase pi 1	cluster 2	Blood
GSTP1	glutathione S-transferase pi 1	cluster 2	Blood
MMP9	matrix metallopeptidase 9	cluster 2	Blood
CD300LB		cluster 2	Blood
CEBPE	CCAAT enhancer binding protein epsilon	cluster 2	Blood
PGLYRP1	peptidoglycan recognition protein 1	cluster 2	Blood
ISG20	interferon stimulated exonuclease gene 20	cluster 2	Blood
FFAR2	free fatty acid receptor 2	cluster 2	Blood
F2RL3	F2R like thrombin or trypsin receptor 3	cluster 2	Blood
CAMK2A	calcium/calmodulin dependent protein kinase II alpha	cluster 8	Hypothalamus
CHGA	chromogranin A	cluster 8	Hypothalamus
AVP	arginine vasopressin	cluster 8	Hypothalamus
DLK1	delta like non-canonical Notch ligand 1	cluster 8	Hypothalamus
APCS	amyloid P component, serum	cluster 11	Liver
HRG	histidine rich glycoprotein	cluster 11	Liver
AHSG	alpha 2-HS glycoprotein	cluster 11	Liver
C6	complement C6	cluster 11	Liver
C9	complement C9	cluster 11	Liver
MBL2	mannose binding lectin 2	cluster 11	Liver
SEBOX	SEBOX homeobox	cluster 11	Liver
C4BPA	complement component 4 binding protein alpha	cluster 11	Liver
MASP2	MBL associated serine protease 2	cluster 11	Liver
FOXA1	forkhead box A1	cluster 11	Liver
FOXA2	forkhead box A2	cluster 11	Liver
HAMP	hepcidin antimicrobial peptide	cluster 11	Liver
C5	complement C5	cluster 11	Liver
PLG	plasminogen	cluster 11	Liver
APOH	apolipoprotein H	cluster 11	Liver
C8B	complement C8 beta chain	cluster 11	Liver
C8A	complement C8 alpha chain	cluster 11	Liver
